# Supplementary material for: Mitophagy Mediates the Beige to White Transition of Human Primary Subcutaneous Adipocytes Ex Vivo
Source: Pharmaceuticals (Basel). 2022 Mar 17;15(3):363. doi: 10.3390/ph15030363 (PMC8948887; doi:10.3390/ph15030363)
Supplement: Supplementary file 1 [file pharmaceuticals-15-00363-s001.zip]

Archive with 2 entries (1 files):
- pharmaceuticals-1621052-SI/
- pharmaceuticals-1621052-SI/SUPPLEMENTARY MATERIALS Pharmaceuticals docx.pdf
